# Supplementary material for: “Immunonutrition” Has Failed to Improve Peritonitis-Induced Septic Shock in Rodents
Source: PLoS One. 2016 Jan 25;11(1):e0147644. doi: 10.1371/journal.pone.0147644 (PMC4726599; doi:10.1371/journal.pone.0147644)
Supplement: S1 Table — (XLSX) [file pone.0147644.s001.xlsx]

## Sheet: Feuil1
	CLP-AFA	CLP-HN	CLP-AF	CLP-AFA	SHAM
1	24	0			0
2	24	0			0
3	24	0			0
4	24	0			0
5	24	0			0
1	21	1
2	24	0
3	24	0
4	24	0
5	24	0
6	24	0
7	24	0
8	24	0
9	24	0
10	24	0
11	24	0
12	24	0
1	16		1
2	16		1
3	16		1
4	24		0
5	24		0
6	24		0
7	24		0
8	24		0
9	24		0
10	24		0
11	24		0
12	24		0
13	24		0
14	24		0
15	24		0
1	16			1
2	16			1
3	16			1
4	16			1
5	16			1
6	16			1
7	16			1
8	16			1
9	16			1
10	21			1
11	24			0
12	24			0
13	24			0
14	24			0
15	24			0
16	24			0
17	24			0
18	24			0
19	24			0
20	24			0
21	24			0
