# Supplementary material for: “Immunonutrition” Has Failed to Improve Peritonitis-Induced Septic Shock in Rodents
Source: PLoS One. 2016 Jan 25;11(1):e0147644. doi: 10.1371/journal.pone.0147644 (PMC4726599; doi:10.1371/journal.pone.0147644)
Supplement: S2 Table — (XLSX) [file pone.0147644.s002.xlsx]

## Sheet: Feuil1
	CLP-AF																CLP-AF-1400W																CLP-AF-NS																CLP-AFA
-9.5	0.02	0	0	0	0												0	-0.01	0.04	0	0.13												0	0	0.04	0	0.13												0
-9	0.06	0	0	0	0												0.04	-0.01	0.21	0.02	0.43												0.11	0.21	0.35	0.23	0.43												0
-8.5	0.11	0	0	0.05	0.08												0.12	-0.01	0.21	0.04	0.77												0.22	0.29	0.79	0.35	0.77												0
-8	0.18	0	0	0.15	0.18												0.12	0.01	0.21	0.07	0.98												0.45	0.45	1.21	0.78	1.98												0.04
-7.5	0.18	0.19	0.06	0.63	0.21												0.24	0.23	0.24	0.18	1.34												0.67	0.98	1.24	1.34	2.34												0.3
-7	0.23	0.33	0.16	1.43	0.87												0.24	3.08	0.79	1.47	3.56												0.98	4.08	1.79	2.47	4.56												1.06
-6.5	0.23	4.07	3.62	1.34	0.92												0.94	5.62	2.48	5.93	4.5												1.94	7.62	4.48	4.93	6.5												2.1
-6	1.9	9.02	6.6	2.34	1.09												1.51	8.26	3.82	12.07	9.45												3.51	9.26	6.82	8.07	10.45												4.88
-5.5	2.86	9.78	6.84	3.4	1.6												2.5	10.59	6.39	15.13	9.5												4.5	9.59	6.92	8.13	10.48												4.46
CLP-HN										CLP-AF										CLP-AFA										SHAM
58.4	39.2	58	65.6	58.8	0	0	49.5			86.4	23.6	49.2	88.8	91.7	170	121	91.3			82.8	180	98	135	87	40.8	97.7	81			8.2	9.1	7.3	5.2	8.5	13.4
[truncated: 42 more columns]
