# Supplementary material for: “Immunonutrition” Has Failed to Improve Peritonitis-Induced Septic Shock in Rodents
Source: PLoS One. 2016 Jan 25;11(1):e0147644. doi: 10.1371/journal.pone.0147644 (PMC4726599; doi:10.1371/journal.pone.0147644)
Supplement: S3 Table — Densitometry values are expressed in arbitrary units (A.U.) relative to β-tubulin content. Different enteral nutrition formulations were as follows: Peptamen® AF (AF), Peptamen® HN (HN), Peptamen® AF enriched arginine (AFA). (XLSX) [file pone.0147644.s003.xlsx]

## Sheet: Feuil1
	HN										AF										AFA										SHAM
	0.03	0.09	0.31	0.4	0.19	0.23					0.241	0.154	0.142	0.167	0.08	0.134					0.241	0.251	0.176	0.259	0.249	0.341					0.02	0.1	0.08	0.05
	HN										AF										AFA										SHAM
	0.13	0.135	0.22	0.15	0.15	0.16					0.341	0.354	0.58	0.402	0.395	0.334					0.541	0.251	0.376	0.141	0.372						0.02	0.08	0.03	0.05
	HN										AF										AFA										SHAM
	0.23	0.335	0.52	0.15	0.3	0.25					0.541	0.4	0.38	0.334	0.399	0.354					0.641	0.791	0.711	0.541	0.64	0.776					0.02	0.08	0.12	0.15
	HN										AF										AFA										SHAM
	0.33	0.56	0.55	0.75	0.635	0.523					0.641	0.554	0.58	0.68	0.63	0.534					0.961	0.791	0.67	1.341	0.941	0.954					0.02	0.01	0.07	0.05
