# Supplementary material for: “Immunonutrition” Has Failed to Improve Peritonitis-Induced Septic Shock in Rodents
Source: PLoS One. 2016 Jan 25;11(1):e0147644. doi: 10.1371/journal.pone.0147644 (PMC4726599; doi:10.1371/journal.pone.0147644)
Supplement: S4 Table — O2°- and NO° levels were measured by electron paramagnetic resonance (Values were expressed as arbitrary units per milligram weight of dried tissue (A/Wd)) and PGI2 by Elisa. (XLSX) [file pone.0147644.s004.xlsx]

## Sheet: Feuil1
	CLP-HN										CLP-AF										CLP-AFA										SHAM
NO	144	134.895	111.319	67.7106	85.2651	78.3491					78.3303	145.594	95.07	86.5038	87.5851	99.3393	107.918				194.201	127.63	180.475	179.365	194.16	99.6906					79.8567	22.9663	66.3013	64.0394	45.4552
	CLP-HN										CLP-AF										CLP-AFA										SHAM
O2	27.6774	40.887	30.0657	19.7482	31.8486	24.7274					15.9515	11.5372	15.5959	23.1128	17.7564	25.8478					3.42121	8.54997	18.9972	24.989	13.615	22.3518					18.0506	16.1656	18.3988	11.2708
	CLP-HN										CLP-AF										CLP-AFA										SHAM
PGI2	35.43	45.85	92.12	55.33	33.54						170.13	162.6	153.66	68.8	101.45						115.23	83.64	92.12	89.33	83.34						25.23	35.15	22.125	45.31	23.54	43.23
